# Supplementary material for: Utilizing machine learning with knockoff filtering to extract significant metabolites in Crohn’s disease with a publicly available untargeted metabolomics dataset
Source: PLoS One. 2021 Jul 29;16(7):e0255240. doi: 10.1371/journal.pone.0255240 (PMC8320926; doi:10.1371/journal.pone.0255240)
Supplement: S1 Table — This table contains the union of metabolites coming from the sets of identified metabolites using different thresholds for each dataset. (XLSX) [file pone.0255240.s002.xlsx]

## Sheet: Sheet1
HILIC Pos	HILIC Neg	C18 Negative	C8 Positive
1-methylguanine	1-3-7-trimethylurate	1.2.3.4-tetrahydro-beta-carboline-1.3-dicarboxylate	C18:2 CE [M+NH4]+
2-deoxyadenosine	2-aminoadipate	10-nonadecenoate	C22:1 MAG
5-hydroxytryptophan	2-hydroxy-3-methylbutyrate	12.13-diHOME	C24:0 Ceramide (d18:1)
7-methylguanine	3-methyladipate/pimelate	3-hydroxyoctanoate	C24:1 Ceramide (d18:1)
C14 carnitine	4-hydroxybenzaldehyde	4-hydroxystyrene	C24:1 SM
C16 carnitine	4-methylcatechol	9.10-diHOME	C30:0 PC
C18:1 LPC plasmalogen	4-nitrophenol	adrenate	C32:0 PC
C18:1 carnitine	N-acetylglutamate	alpha-muricholate	C34:0 PC
C2 carnitine	acetylalanine	arachidonate	C34:1 PC plasmalogen
N-acetylputrescine	adenine	caproate	C34:3 PC
N-methylproline	adipate	carboxyibuprofen	C36:2 PC
N1-methyl-2-pyridone-5-carboxamide	aspartate	carnosol_isomer	C44:1 TAG [M+NH4]+
N6-acetyllysine	caproate	chenodeoxycholate	C53:3 TAG [M+NH4]+
acetaminophen	cholate	docosahexaenoate	C56:7 TAG
adenosine	cinnamoylglycine	docosapentaenoate	C58:10 TAG
alloisoleucine	corticosterone	dodecanedioate	Cholesterol
arginine	cystine	eicosadienoate	-
betaine	diaminopimelate	eicosapentaenoate	-
butyrobetaine	docosapentaenoate	eicosatrienoate	-
caffeine	eicosapentaenoate	glycochenodeoxycholate	-
choline	erythronate	glycodeoxycholate	-
creatine	ethyl glucuronide	glycoursodeoxycholate	-
creatinine	fructose/glucose/galactose	hydrocinnamate	-
glycine	fucose	masilinate	-
hydroxycotinine	gentisate	myristate	-
linoleoyl ethanolamide	glycocholate	myristoleate	-
metformin	hydrocinnamate	nervonic acid	-
metronidazole	imidazolelactate	olmesartan	-
niacinamide	lactose	oxypurinol	-
pantothenate	linoleoyl ethanolamide	p-hydroxyphenylacetate	-
phytosphingosine	nicotinate	phenyllactate	-
pipecolic acid	orotate	phytanate	-
piperine	pantothenate	porphobilinogen	-
putrescine	pseudouridine	saccharin	-
spermidine	pyrocatechol	salicylate	-
sphingosine-isomer2	saccharin	tauro-alpha-muricholate/tauro-beta-muricholate	-
taurine	salicylate	taurochenodeoxycholate	-
threosphingosine	serine	taurocholate	-
urobilin	shikimate	taurolithocholate	-
Valine	sorbitol	theophylline	-
-	tartarate	Urobilin	-
-	taurine	-	-
-	tetrahydro-1-methyl-beta-carboline-3-carboxylate	-	-
-	uridine	-	-
-	valerate/isovalerate	-	-
