# Supplementary material for: Utilizing machine learning with knockoff filtering to extract significant metabolites in Crohn’s disease with a publicly available untargeted metabolomics dataset
Source: PLoS One. 2021 Jul 29;16(7):e0255240. doi: 10.1371/journal.pone.0255240 (PMC8320926; doi:10.1371/journal.pone.0255240)
Supplement: S2 Table — This table contains enrichment of the metabolites that only passed through the knockoff filtering. (XLSX) [file pone.0255240.s003.xlsx]

## Sheet: Sheet1
Pathway	total	expected	hits	Raw p	Holm p	FDR
Unclassified Ibd	84	7.36	25	6.06e-09	2.55e-07	2.55e-07
Crohn's Disease	522	45.7	70	9.78e-07	4.01e-05	2.05e-05
Recurrent Clostridium DifficileÂ infection	9	0.788	6	2.68e-05	0.00107	0.000376
Irritable Bowel Syndrome	186	16.3	32	4.1e-05	0.0016	0.000431
Gout	28	2.45	8	0.00189	0.0719	0.0159
Ulcerative Colitis	609	53.4	68	0.00241	0.0893	0.0169
Asymptomatic Diverticulosis	22	1.93	5	0.037	1	0.156
Diverticular Disease	22	1.93	5	0.037	1	0.156
Myalgic Encephalomyelitis/chronic Fatigue Syndrome	22	1.93	5	0.037	1	0.156
Symptomatic Uncomplicated Diverticular Disease	22	1.93	5	0.037	1	0.156
Ccd	17	1.49	4	0.0544	1	0.208
Ileal Crohn's Disease	19	1.66	4	0.0773	1	0.271
Cryptosporidium Infection	29	2.54	5	0.103	1	0.331
Rheumatoid Arthritis	42	3.68	6	0.155	1	0.464
Ankylosing Spondylitis	21	1.84	3	0.277	1	0.662
Cirrhosis	12	1.05	2	0.284	1	0.662
Hepatocellular Carcinoma	12	1.05	2	0.284	1	0.662
Liver Cirrhosis	12	1.05	2	0.284	1	0.662
Metastatic Melanoma	74	6.48	8	0.318	1	0.704
Obesity	14	1.23	2	0.351	1	0.737
Enthesitis-related Arthritis	23	2.01	1	0.881	1	1
Autism	204	17.9	14	0.884	1	1
Immunoglobulin A Nephropathy (igan) Progressor	73	6.4	4	0.899	1	1
Clostridium Difficile Infection	139	12.2	8	0.938	1	1
Iron Deficiency	50	4.38	2	0.944	1	1
Diarrhoea Predominant Irritable Bowel Syndrome	62	5.43	2	0.979	1	1
Immunoglobulin A Nephropathy (igan) Non Progressor	66	5.78	2	0.985	1	1
Treated Celiac Disease	98	8.59	2	0.999	1	1
Celiac Disease	109	9.55	2	1	1	1
Pervasive Developmental Disorder Not Otherwise Specified	157	13.8	4	1	1	1
Campylobacter Jejuni Infection	150	13.1	1	1	1	1
Nonalcoholic Fatty Liver Disease	344	30.1	4	1	1	1
Colorectal Cancer	1650	145	156	NA	NA	NA
