# Supplementary material for: Utilizing machine learning with knockoff filtering to extract significant metabolites in Crohn’s disease with a publicly available untargeted metabolomics dataset
Source: PLoS One. 2021 Jul 29;16(7):e0255240. doi: 10.1371/journal.pone.0255240 (PMC8320926; doi:10.1371/journal.pone.0255240)
Supplement: S1 Code — (TXT) [file pone.0255240.s005.txt]

S1 Code. Python Code.
All code used in this study is available at https://github.com/ShoaibBinMasud/ Knockoff-filtering-in-untargeted-metabolomics.
